# Supplementary material for: Novel mechanisms to inhibit HIV reservoir seeding using Jak inhibitors
Source: PLoS Pathog. 2017 Dec 21;13(12):e1006740. doi: 10.1371/journal.ppat.1006740 (PMC5739511; doi:10.1371/journal.ppat.1006740)
Supplement: S2 Table — (XLSX) [file ppat.1006740.s020.xlsx]

## Sheet: Sheet1
S2 Table. Univariate analysis of ex vivo CD4 T-cells, activation markers, proliferation and STAT signaling with Integrated HIV DNA.
PANEL 1 - activation markers				PANEL 2 - PD-1/IL-7R				PANEL 3 - STAT phosphorylation
Marker	coefficient of regression	p-value		Marker	coefficient of regression	p-value		Marker	coefficient of regression	p-value
%CD4+	-0.389542	0.0188551		CD4_IL6R_MFI	-0.149075	0.385532		CD4_pStat1_MFI	0.0115207	0.946831
%CD4+CD25+ cells	-0.395467	0.0169728		CD4_IFNAR_MFI	0.00526789	0.975675		CD4_pStat3_MFI	-0.177454	0.300486
%CD4+CD57+ cells	0.156781	0.361161		CD4_PD1_MFI	0.367794	0.0273223		CD4_pStat3_%	-0.101835	0.554529
%CD4+DR38+ cells	0.37631	0.0236946		CD4_IL7R_MFI	-0.334297	0.0462902		CD4_pStat5_MFI	0.302608	0.0728297
%CD4+Ki67+ cells	0.206093	0.22785		CD4_PD1_%	0.285571	0.0913496		CD4_pStat5_%	0.169924	0.321787
%CD4+Naive_CD25+ cells	0.0355126	0.837088		CD4_Naive_IL6R_MFI	-0.165347	0.335184		CD4_p38_MFI	-0.0709318	0.681007
%CD4+Naive_CD57+ cells	0.223993	0.189086		CD4_Naive_IFNAR_MFI	0.145344	0.397669		CD4_Naive_pStat1_MFI	0.245491	0.148977
%CD4+Naive_DR38+ cells	0.434192	0.00814772		CD4_Naive_PD1_MFI	0.379344	0.0225026		CD4_Naive_pStat3_MFI	-0.144688	0.399825
%CD4+Naive_Ki67+ cells	0.412355	0.0124498		CD4_Naive_IL7R_MFI	-0.143792	0.402781		CD4_Naive_pStat5_MFI	0.347901	0.0376003
%CD4+_CD45RA-_CD25+ cells	-0.50034	0.00188622		CD4_Naive_PD1_%	0.290916	0.0851885		CD4_Naive_p38_MFI	0.0550867	0.749652
%CD4+_CD45RA-_CD57+ cells	0.147003	0.392244		CD4_Naive_IL7R_%	-0.168084	0.327131		CD4_CD45RA-_pStat1_MFI	-0.0779472	0.651365
%CD4+_CD45RA-_DR38+ cells	0.361895	0.0300938		CD4_CD45RA-_IL6R_MFI	-0.149832	0.383099		CD4_CD45RA-_pStat3_MFI	-0.152907	0.373296
%CD4+_CD45RA-_Ki67+ cells	0.158051	0.357236		CD4_CD45RA-_IFNAR_MFI	-0.0433991	0.801564		CD4_CD45RA-_pStat5_MFI	0.309086	0.0666138
%CD4+CM_CD25+ cells	-0.577733	0.000224544		CD4_CD45RA-_PD1_MFI	0.378081	0.0229927		CD4_CD45RA-_p38_MFI	-0.158785	0.354981
%CD4+CM_CD57+ cells	0.311746	0.0641848		CD4_CD45RA-_IL7R_MFI	-0.357348	0.0323845		CD4_CM_pStat1_MFI	-0.0109312	0.949548
%CD4+CM_DR38+ cells	0.364237	0.0289671		CD4_CD45RA-_PD1_%	0.278625	0.0998631		CD4_CM_pStat3_MFI	-0.170397	0.320421
%CD4+CM_Ki67+ cells	0.131922	0.443107		CD4_CD45RA-_IL7R_%	-0.205389	0.229479		CD4_CM_pStat5_MFI	0.339721	0.0426499
%CD4+TM_CD25+ cells	-0.428609	0.00910397		CD4_CM_IL6R_MFI	-0.0744156	0.666225		CD4_CM_p38_MFI	-0.128074	0.456634
%CD4+TM_CD57+ cells	0.316831	0.0597376		CD4_CM_IFNAR_MFI	-0.129577	0.451324		CD4_TM_pStat1_MFI	-0.0947244	0.582644
%CD4+TM_DR38+ cells	0.120953	0.482246		CD4_CM_PD1_MFI	0.400512	0.0154965		CD4_TM_pStat3_MFI	0.183212	0.284817
%CD4+TM_Ki67+ cells	-0.0567765	0.74223		CD4_CM_IL7R_MFI	-0.35871	0.0316838		CD4_TM_pStat5_MFI	0.43652	0.00777512
%CD4+EM_CD25+ cells	-0.225412	0.186225		CD4_CM_PD1_%	0.297534	0.0780087		CD4_TM_p38_MFI	-0.0861211	0.617483
%CD4+EM_CD57+ cells	0.0627669	0.716105		CD4_CM_IL7R_%	-0.278518	0.0999977		CD4_EM_pStat1_MFI	0.00195434	0.990974
%CD4+EM_DR38+ cells	0.238959	0.160443		CD4_TM_IL6R_MFI	-0.0312372	0.856483		CD4_EM_pStat3_MFI	0.287304	0.0893154
				CD4_TM_IFNAR_MFI	-0.154833	0.367234		CD4_EM_pStat5_MFI	0.528447	0.000923
				CD4_TM_PD1_MFI	0.349563	0.0366364
				CD4_TM_IL7R_MFI	-0.130054	0.449646
				CD4_TM_PD1_%	0.166442	0.331947
				CD4_TM_IL7R_%	0.159261	0.353519
				CD4_EM_IL6R_MFI	-0.0634226	0.713264
				CD4_EM_IFNAR_MFI	-0.0649932	0.706474
				CD4_EM_PD1_MFI	0.242235	0.154616
				CD4_EM_IL7R_MFI	-0.0238383	0.890239
				CD4_EM_PD1_%	0.0472036	0.784562
				CD4_EM_IL7R_%	0.038215	0.824876
