# Supplementary material for: Novel mechanisms to inhibit HIV reservoir seeding using Jak inhibitors
Source: PLoS Pathog. 2017 Dec 21;13(12):e1006740. doi: 10.1371/journal.ppat.1006740 (PMC5739511; doi:10.1371/journal.ppat.1006740)
Supplement: S3 Table — (XLSX) [file ppat.1006740.s021.xlsx]

## Sheet: pStat
S3 Table. Differences in activation markers, PD-1/IL-7R and STAT phosphorylation between different classes of aviremic subjects
	Marker	Classesa,b	p-valuec	Median	1st Qu.d	3rd Qu.	IQRd
PANEL 1 - activation markers	%CD4+ cells	IR > NIR	0.031	34.7(IR), 22.4(NIR), 24.7(RT)	29.8(IR), 16.86(NIR), 13.33(RT)	37.9(IR), 22.68(NIR), 32.98(RT)	8.1(IR), 5.8(NIR), 19.65(RT)
		IR > RT	0.014
	%CD4+CD25+ cells	IR > RT	0.049	40(IR), 32.4(RT), 28.45(ST NC)	39.35(IR), 29.05(RT), 23.75(ST NC)	44.65(IR), 38.9(RT), 33.3(ST NC)	5.3(IR), 9.9(RT), 9.55(ST NC)
		IR > ST NC	0.037
	%CD4RA-CD25+ cells	IR > NIR	0.05	56.3(IR), 42.2(NIR), 44.35(RT), 42.15(ST NC)	52.1(IR), 37.23(NIR), 35.05(RT), 37.15(ST NC)	60.3(IR), 53.03(NIR), 53.2(RT), 49.03(ST NC)	8.2(IR), 15.8(NIR), 18.15(RT), 11.88(ST NC)
		IR > RT	0.031
		IR > ST NC	0.01
	%CD4+CM_CD25+ cells	IR > NIR	0.015	57(IR), 49.5(NIR), 45.8(ST NC)	54.9(IR), 45.13(NIR), 36(ST NC)	61.55(IR), 51.1(NIR), 53.13(ST NC)	6.65(IR), 5.97(NIR), 17.13(ST NC)
		IR > ST NC	0.027
	%CD4+DR38+ cells	IR < NIR	0.01	1.21(IR), 2.36(NIR), 2.215(RT)	1.11(IR), 2.1375(NIR), 1.5625(RT)	1.455(IR), 2.635(NIR), 4.17(RT)	0.345(IR), 0.4975(NIR), 2.6075(RT)
		IR < RT	0.004
	%CD4RA-DR38+ cells	IR < NIR	0.015	1.83(IR), 3.12(NIR), 3.55(RT)	1.41(IR), 2.89(NIR), 2.8625(RT)	2.14(IR), 3.43(NIR), 4.59(RT)	0.725(IR), 0.54(NIR), 1.73(RT)
		IR < RT	<0.0001
	%CD4+CM_DR38+ cells	IR < RT	0.008	0.78(IR), 1.38(RT)	0.677(IR), 1.18(RT)	1.18(IR), 2.42(RT)	0.50(IR), 1.24(RT)
	%CD4+Naive_Ki67+ cells	IR < NIR	0.027	0.07(IR), 0.18(NIR), 0.05(ST NC)	0.05(IR), 0.10(NIR), 0.03(ST NC)	0.098(IR), 0.20(NIR), 0.05(ST NC)	0.05(IR), 0.09(NIR), 0.02(ST NC)
		NIR > ST NC	0.002
	Marker	Classesa,b	p-valuec	Median	1st Qu.d	3rd Qu.	IQRd
PANEL 2 - PD-1/IL-7R	CD4RA-PD1_MFI	IR < ST NC	0.048	7218(IR), 9538(ST NC)	6722(IR), 7969(ST NC)	8270(IR), 10709.5(ST NC)	1548(IR), 2740.5(ST NC)
	CD4RA-IL7R_MFI	IR > NIR	0.015	7163(IR), 5288(NIR), 6091(RT), 6193(ST NC)	6538(IR), 4639.5(NIR), 4754.75(RT), 5088(ST NC)	8967.5(IR), 6235.75(NIR), 6609.25(RT), 6479(ST NC)	2429.5(IR), 1596.25(NIR), 1854.5(RT), 1391(ST NC)
		IR > RT	0.008
		IR > ST NC	0.048
	CD4_CM_IL7R_MFI	IR > ST NC	0.02	8647(IR), 7017.5(ST NC)	7933(IR), 5725.75(ST NC)	10183(IR), 8032.5(ST NC)	2250(IR), 2306.75(ST NC)
	CD4_IL7R_MFI	IR > NIR	0.02	6916(IR), 5313.5(NIR), 5535.5(RT)	6179.5(IR), 4577.75(NIR), 4598.75(RT)	7923(IR), 5882.75(NIR), 6640.25(RT)	1743.5(IR), 1305(NIR), 2041.5(RT)
		IR > RT	0.033
	Marker	Classesa,b	p-valuec	Median	1st Qu.d	3rd Qu.	IQRd
PANEL 3 - STAT phosphorylation	CD4_Naive_pSTAT5_MFI	IR < NIR	0.037	1160(IR), 1550(NIR), 1522.5(RT)	1038(IR), 1394.75(NIR), 1267.5(RT)	1432.5(IR), 1886(NIR), 1962.5(RT)	394.5(IR), 491.25(NIR), 695(RT)
		IR < RT	0.018
a - > or < signs identify the class with the larger quantity of each marker between the two classes being compared
b - IR: immune reponder; NIR: non-immune responder; ST NC: successfully treated non classified; RT: recently treated
c - Significance in differences was assessed by a Wilcoxon rank-sum test. Only comparisons with significant differences are displayed. All other comparisons were not significant.
d- Qu: quartile; IQR: interquartile range
