# Supplementary material for: Novel mechanisms to inhibit HIV reservoir seeding using Jak inhibitors
Source: PLoS Pathog. 2017 Dec 21;13(12):e1006740. doi: 10.1371/journal.ppat.1006740 (PMC5739511; doi:10.1371/journal.ppat.1006740)
Supplement: S4 Table — (XLSX) [file ppat.1006740.s022.xlsx]

## Sheet: Sheet1
S4 Table. Linear model for inhibition of Bcl2 or pSTAT5 in CD4 Central Memory (CM), transitional memory (TM) and effector memory (EM) subsets by ruxolitinib or tofacitinib.
Ruxolitinib Bcl2 memory subsetsa
Assay	Stimulation	subset	variable	coefficient	p-value
Bcl2	IL-15	CM	Ruxolitinibb	-2409	8.7e-07
Bcl2	IL-15	CM	concentrationc	-523.8	0.0125
Bcl2	IL-15	TM	Ruxolitinib	-2080.4	1.39e-07
Bcl2	IL-15	TM	concentration	-421.9	0.00792
Bcl2	IL-15	EM	Ruxolitinib	-2164	5.64e-08
Bcl2	IL-15	EM	concentration	-442.7	0.00476
Bcl2	IL-2	CM	Ruxolitinib	-2424.6	3.27e-06
Bcl2	IL-2	CM	concentration	-519.8	0.0241
Bcl2	IL-2	TM	Ruxolitinib	-1658.9	3.65e-05
Bcl2	IL-2	TM	concentration	-383.2	0.0457
Bcl2	IL-2	EM	Ruxolitinib	-2171.8	3.1e-07
Bcl2	IL-2	EM	concentration	-414.6	0.0162
Bcl2	IL-7	CM	Ruxolitinib	-2184.8	0.00529
Bcl2	IL-7	CM	concentration	-1153.9	0.01318
Bcl2	IL-7	TM	Ruxolitinib	-1669.1	0.00473
Bcl2	IL-7	TM	concentration	-873.2	0.01265
Bcl2	IL-7	EM	Ruxolitinib	-2406.2	0.000194
Bcl2	IL-7	EM	concentration	-979.3	0.005345
Ruxolitinib pSTAT5 memory subsetsa
Assay	Stimulation	subset	variable	coefficient	p-value
pSTAT5	IL-15	CM	Ruxolitinibb	-12.2778	5.85e-10
pSTAT5	IL-15	CM	concentrationc	-0.9167	0.112
pSTAT5	IL-15	TM	Ruxolitinib	-22.867	1.41e-07
pSTAT5	IL-15	TM	concentration	-3.083	0.0601
pSTAT5	IL-15	EM	Ruxolitinib	-15.844	6.16e-07
pSTAT5	IL-15	EM	concentration	-1.8	0.148
pSTAT5	IL-2	CM	Ruxolitinib	-17.4111	4.22e-09
pSTAT5	IL-2	CM	concentration	-2.8417	0.00591
pSTAT5	IL-2	TM	Ruxolitinib	-26.489	2.83e-12
pSTAT5	IL-2	TM	concentration	-2.975	0.00216
pSTAT5	IL-2	EM	Ruxolitinib	-17.3778	1.51e-08
pSTAT5	IL-2	EM	concentration	-1.7667	0.0894
pSTAT5	IL-7	CM	Ruxolitinib	-14.5444	1.36e-08
pSTAT5	IL-7	CM	concentration	-1.3083	0.126
pSTAT5	IL-7	TM	Ruxolitinib	-20.633	8.49e-06
pSTAT5	IL-7	TM	concentration	-3.625	0.0779
pSTAT5	IL-7	EM	Ruxolitinib	-14.967	8.29e-07
pSTAT5	IL-7	EM	concentration	-2.333	0.059
Tofacitinib Bcl2 memory subsetsa
Assay	Stimulation	subset	variable	coefficient	p-value
Bcl2	IL-15	CM	Tofacitinibb	-2489.7	6.3e-07
Bcl2	IL-15	CM	concentrationc	-709.5	0.00168
Bcl2	IL-15	TM	Tofacitinib	-2069.6	2.04e-07
Bcl2	IL-15	TM	concentration	-589.9	0.000811
Bcl2	IL-15	EM	Tofacitinib	-2231.9	3.54e-08
Bcl2	IL-15	EM	concentration	-615.7	0.000331
Bcl2	IL-2	CM	Tofacitinib	-2388.7	3.3e-06
Bcl2	IL-2	CM	concentration	-575.4	0.0131
Bcl2	IL-2	TM	Tofacitinib	-1604.9	6.02e-05
Bcl2	IL-2	TM	concentration	-487.3	0.0155
Bcl2	IL-2	EM	Tofacitinib	-2120.8	4.95e-07
Bcl2	IL-2	EM	concentration	-494.1	0.00619
Bcl2	IL-7	CM	Tofacitinib	-2363.1	0.00273
Bcl2	IL-7	CM	concentration	-1151.4	0.01218
Bcl2	IL-7	TM	Tofacitinib	-1848.2	0.00226
Bcl2	IL-7	TM	concentration	-897.2	0.01075
Bcl2	IL-7	EM	Tofacitinib	-2449.9	0.000278
Bcl2	IL-7	EM	concentration	-1031	0.005509
Tofacitinib pSTAT5 memory subsetsa
Assay	Stimulation	subset	variable	coefficient	p-value
pSTAT5	IL-15	CM	Tofacitinibb	-11.6222	9.13e-09
pSTAT5	IL-15	CM	concentrationc	-1.375	0.0444
pSTAT5	IL-15	TM	Tofacitinib	-21.5	1.27e-06
pSTAT5	IL-15	TM	concentration	-4	0.0326
pSTAT5	IL-15	EM	Tofacitinib	-14.722	6.39e-06
pSTAT5	IL-15	EM	concentration	-2.608	0.0693
pSTAT5	IL-2	CM	Tofacitinib	-19.669	4.26e-08
pSTAT5	IL-2	CM	concentration	-4.26	0.00171
pSTAT5	IL-2	TM	Tofacitinib	-29.1267	1.87e-10
pSTAT5	IL-2	TM	concentration	-3.7867	0.00221
pSTAT5	IL-2	EM	Tofacitinib	-18.782	9.29e-07
pSTAT5	IL-2	EM	concentration	-2.353	0.105
pSTAT5	IL-7	CM	Tofacitinib	-13.9556	1.09e-07
pSTAT5	IL-7	CM	concentration	-1.7	0.0805
pSTAT5	IL-7	TM	Tofacitinib	-20.022	1.08e-05
pSTAT5	IL-7	TM	concentration	-3.742	0.0675
pSTAT5	IL-7	EM	Tofacitinib	-14.322	2.23e-06
pSTAT5	IL-7	EM	concentration	-2.6	0.0445
Footnotes:
a Method : Linear model : Bcl2 (or pSTAT5) MFI ~ Drug + Concentration
b MFI (or % pSTAT5) significantly decreases with increasing concentration
of Jak inhibitor (as indicated by the negative coefficient of regression)
c MFI (or % pSTAT5) after Jak inhibitor treatment is significantly lower than
that of DMSO (as indicated by the negative coefficient of regression) across concentrations
